# Supplementary material for: Long-term Functional Outcomes After Operatively Treated Unimalleolar, Bimalleolar, and Trimalleolar Ankle Fractures: A 15-22-Year Follow-up Study of 125 Patients
Source: Foot Ankle Int. 2025 Sep 8;46(10):1123–30. doi: 10.1177/10711007251361509 (PMC12534873; doi:10.1177/10711007251361509)
Supplement: sj-xlsx-2-fai-10.1177_10711007251361509 – Supplemental material for Long-term Functional Outcomes After Operatively Treated Unimalleolar, Bimalleolar, and Trimalleolar Ankle Fractures: A 15-22-Year Follow-up Study of 125 Patients [file sj-xlsx-2-fai-10.1177_10711007251361509.xlsx]

## Sheet: Sheet1
	Fractured malleoli	OMAS	FAAM daily	EFAS daily	EQ-5D-5L
Mean	Unimal.	95.8	96.6	92.9	0.975
	Bimal.	89.4	93.5	79.6	0.932
	Trimal.	81.9	87.7	78.9	0.909
Median	Unimal.	100	100	100	1
	Bimal.	97.5	99.4	95.8	1
	Trimal.	90	95.2	91.7	1
SD	Unimal.	6.96	6.78	15.5	0.0441
	Bimal.	17.7	12	29	0.102
	Trimal.	21.7	15.5	26.5	0.128
IQR	Unimal.	5	4.76	10	0.0617
	Bimal.	10	5.95	34.4	0.134
	Trimal.	35	19.6	27.1	0.172
